# Supplementary material for: Scaling Up Physical Activity Promotion Projects on the Community Level for Women in Difficult Life Situations and Older People: BIG-5 and GET-10—A Study Protocol
Source: Front Public Health. 2022 Apr 14;10:837982. doi: 10.3389/fpubh.2022.837982 (PMC9046678; doi:10.3389/fpubh.2022.837982)
Supplement: Supplementary file 1 [file Table_1.XLSX]

## Sheet: Dateneingabe
	Beteiligung												Verantwortliche Lokale Führung													Vorhandene Ressourcen									Vernetzung und Kooperation								Gesundheitsversorgung
	Wesentliche Elemente des projekts								Eigeninitiative			Beteiligung der Zielgruppe	Planung des inhaltlichen und oragnisatorichen Ablaufs						Steuerungskompetenzen der lokalen Führung							Rahmenbedingungen					Ressourcen				Lokale Vernetung und Kooperation						Überlokale Vernetung und Kooperation	Öffentlichkeitsarbeit	Bereitstellung von BIG- oder GESTALT Angeboten						Überwindung von Zugangsbarrieren
Jahr	Frage 1	Frage 2	Frage 3	Frage 4	Frage 5	Frage 6	Frage 7	Frage 8	Frage 9	Frage 10	Frage 11	Frage 12	Frage 13	Frage 14	Frage 15	Frage 16	Frage 17	Frage 18	Frage 19	Frage 20	Frage 21	Frage 22	Frage 23	Frage 24	Frage 25	Frage 26	Frage 27	Frage 28	Frage 29	Frage 30	Frage 31	Frage 32	Frage 33	Frage 34	Frage 35	Frage 36	Frage 37	Frage 38	Frage 39	Frage 40	Frage 41	Frage 42	Frage 43	Frage 44	Frage 45	Frage 46	Frage 47	Frage 48	Frage 49
2022
2023
2024
2025
2026
2027
[truncated: 12 more columns]

## Sheet: Beteiligung
						2022	2023	2024	2025	2026	2027			2022	2023	2024	2025	2026	2027
	Beteiligung	Wesentliche Elemente des Projekts	Frage 1	Durch das Projekt werden in unserer Kommune Strukturen für die langfristige Gesundheitsförderung geschaffen bzw. gestärkt.	Strukturentwicklung	0	0	0	0	0	0		Wesentliche Elemente des Projekts	0	0	0	0	0	0
			Frage 2	Die Bedürfnisse der Zielgruppe stehen bei allen Aktivitäten im Rahmen des Projekts im Fokus.	Bedürfnisorientierung	0	0	0	0	0	0		Eigeninitiative	0	0	0	0	0	0
			Frage 3	Es finden ausreichend Planungsgruppe statt, bei denen die Angebote geplant werden	Planungsgruppen	0	0	0	0	0	0		Beteiligung derZielgruppe	0	0	0	0	0	0
			Frage 4	Die Moderation trägt dazu bei, dass sich bei den Planungstreffen alle Teilnehmenden gleichermaßen einbringen können.	Moderation	0	0	0	0	0	0
			Frage 5	Die Beteiligung der Zielgruppe an der Planung und Umsetzung des Projekts wird durch wirksame Aktivierungstechniken gefördert.	Aktivierungstechniken	0	0	0	0	0	0		Gesamt	0	0	0	0	0	0
			Frage 6	In der Planung des Projekts wird Engagement und Mitwirkung anerkannt und belohnt.	Anerkennung	0	0	0	0	0	0
			Frage 7	Personen aus den zuständigen Ämtern und Einrichtungen setzen sich für das Projekt ein.	Einsatz	0	0	0	0	0	0
			Frage 8	Es gibt ein Netzwerk von Multiplikator*innen, die das bei Projekt der Zielgruppe bewerben.	Netzwerk	0	0	0	0	0	0
		Eigeninitiative	Frage 9	Ich ergreife selbst Initiative zur Lösung der von mir wahrgenommenen Probleme.	Initiative	0	0	0	0	0	0
			Frage 10	Ich übernehme zunehmend größere Verantwortung für das BIG-Projekt.	Verantwortung	0	0	0	0	0	0
			Frage 11	Ich bringe meine Bedürfnisse und Anliegen in der Planungsgruppe ein.	Bedürfnisse	0	0	0	0	0	0
		Beteiligung der Zielgruppe	Frage 12	Die Frauen wirken aktiv an der Planung und Umsetzung der BIG-Angebote mit.	Mitwirkung der Frauen	0	0	0	0	0	0

## Sheet: VerantwortlicheLokaleFührung
						2022	2023	2024	2025	2026	2027			2022	2023	2024	2025	2026	2027
	Verantwortliche Lokale Führung	Planung des inhaltlichen und oragnisatorichen Ablaufs	Frage 13	Ich verwende das Manual zur Umsetzung des Projects	Manual	0	0	0	0	0	0		Planung des inhaltlichen und oragnisatorichen Ablaufs	0	0	0	0	0	0
			Frage 14	Die gemeinsame Planungsgruppe ist die zentrale Methode zur Umsetzung der Projektziele.	gemeinsame Planung	0	0	0	0	0	0		Steuerungskompetenzen der lokalen Führung	0	0	0	0	0	0
			Frage 15	In der Planungsgruppe wurden übergeordnete Ziele definiert.	Zieldefinition	0	0	0	0	0	0
			Frage 16	In der Planungsgruppe werden konkrete Handlungsziele und Maßnahmen definiert.	Maßnahmendefinition	0	0	0	0	0	0		Gesamt	0	0	0	0	0	0
			Frage 17	In der Planungsgruppe wurde vereinbart bis wann die konkreten Ziele erreicht werden sollen.	Zeitplan	0	0	0	0	0	0
			Frage 18	In der Planungsgruppe wurde geklärt, wer für die Umsetzung der Maßnahmen zuständig ist.	Zuständigkeiten	0	0	0	0	0	0
		Steuerungskompetenzen der lokalen Führung	Frage 19	Das Projekt ist in der Kommune an der richtigen Stelle angesiedelt.	Ansiedlung	0	0	0	0	0	0
			Frage 20	Die lokale Koordination schafft es Veränderungsprozesse in der Kommune voranzubringen.	Koordination	0	0	0	0	0	0
			Frage 21	Die Inhalte der Planungsgruppe werden protokolliert.	Protokoll	0	0	0	0	0	0
			Frage 22	Es gibt einen jährlichen Bericht oder Ähnliches über die Aktivitäten des Projekts	Projektbericht	0	0	0	0	0	0
			Frage 23	Definierte Ziele und angewendete Methoden werden gemeinsam in regelmäßigen Abständen reflektiert.	Zielreflektion	0	0	0	0	0	0
			Frage 24	Die Inhalte und Ergebnisse der Planungsgruppe werden innerhalb der Kommune weitergeben und kommuniziert.	Ergebnis- kommunikation	0	0	0	0	0	0
			Frage 25	Die Erreichung der Ziele wird in regelmäßigen Abständen überprüft.	Zielerreichung	0	0	0	0	0	0

## Sheet: Ressourcen
						2022	2023	2024	2025	2026	2027		2022	2023	2024	2025	2026	2027
	Vorhandene Ressourcen	Rahmenbedingungen	Frage 26	In unserer Kommune gibt es genügend Informationen und Analysen zu gesundheitlichen und sozialen Ungleichheiten.	Infomationen	0	0	0	0	0	0	Rahmenbedingungen	0	0	0	0	0	0
			Frage 27	In unserer Kommune gibt es einen Bedarf an gesundheitsförderlichen Maßnahmen für die Zielgruppe.	Bedarf	0	0	0	0	0	0	Ressourcen	0	0	0	0	0	0
			Frage 28	In unserer Kommune gibt es eine starke politische Unterstützung für das Projekt.	Politische Unterstützung	0	0	0	0	0	0	Gesamt	0	0	0	0	0	0
		Ressourcen	Frage 29	Es gibt ausreichend Räume zur Umsetzung von Maßnahmen.	Räume	0	0	0	0	0	0
			Frage 30	Es gibt ausreichend Sport-Materialien zur Umsetzung von Bewegungskursen in der Kommune.	Material	0	0	0	0	0	0
			Frage 31	Es gibt ausreichend Personal für die Koordination des Projekts.	Personal	0	0	0	0	0	0
			Frage 32	Es gibt ausreichend finanzielle Mittel für die Umsetzung des Projekts	Finanzen	0	0	0	0	0	0
			Frage 33	Es gibt ausreichend ÜbungsleiterInnen für Bewegungsmaßnahmen.	ÜbungsleiterInnen	0	0	0	0	0	0
			Frage 34	Der Aufwand für das Projekt steht in einem guten Verhältnis zu den Ergebnissen, die das Projekt erzielt.	Verhältnis Angebot-Nutzen	0	0	0	0	0	0

## Sheet: VernetzungUndKooperation
						2022	2023	2024	2025	2026	2027			2022	2023	2024	2025	2026	2027
	Vernetzung und Kooperation	Lokale Vernetzung und Kooperation	Frage 35	Alle Beteiligten sind offen für den Austausch.	Offener Austausch	0	0	0	0	0	0		Lokale Vernetzung und Kooperation	0	0	0	0	0	0
			Frage 36	Involvierte Personen und/oder Institutionen bilden innerhalb der Kommune Bündnisse und Partnerschaften.	Bündnisse und Partnerschaften	0	0	0	0	0	0		Überlokale Vernetzung und Kooperation	0	0	0	0	0	0
			Frage 37	Die Vernetzungen und Kooperationen der lokalen Personen und/oder Institutionen untereinander sind ausgezeichnet.	ausgezeichnete lokale Vernetzung	0	0	0	0	0	0		Öffentlichkeitsarbeit	0	0	0	0	0	0
			Frage 38	Die lokalen Partner*innen besitzen die notwendigen Kooperationskompetenzen.	Kooperations-kompetenzen	0	0	0	0	0	0		Gesamt	0	0	0	0	0	0
			Frage 39	Die lokalen Partner*innen nutzen vorhandene Netzwerke um Probleme zu bewältigen und Ressourcen für das Projekt zu erschließen.	Netzwerke zur Problembewältigung	0	0	0	0	0	0
			Frage 40	Die lokalen Partner*innen arbeiten effektiv und zielgerichtet zusammen.	Effektiv und Zielgerichtet	0	0	0	0	0	0
		Überlokale Vernetzung und Kooperation	Frage 41	Es findet ein überregionaler Austausch mit Projektkoordinator*innen von anderen Standorten statt.	Überregionaler Austausch	0	0	0	0	0	0
		Öffentlichkeitsarbeit	Frage 42	Mit der öffentlichen Wahrnehmung des Projekts in unserer Kommune bin ich zufrieden.	Öffentlichkeitsarbeit	0	0	0	0	0	0

## Sheet: Gesundheitsversorgung
						2022	2023	2024	2025	2026	2027		2022	2023	2024	2025	2026	2027
	Gesundheitsversorgung	Bereitstellung von Angeboten	Frage 43	In unserer Kommune gibt es mehrere Angebote zur Förderung der Gesundheit der Zielgruppe	Angebote vorhanden	0	0	0	0	0	0	Bereitstellung von BIG-Angeboten	0	0	0	0	0	0
			Frage 44	Die Angebote in unserer Kommune sind gut besucht.	Gute Teilnahmezahlen	0	0	0	0	0	0	Überwindung von Zugangsbarrieren	0	0	0	0	0	0
			Frage 45	Wenn ein Kurs erstmal gestartet ist, bleibt er meistens im Angebot.	Dauerhaftigkeit	0	0	0	0	0	0	Nachhaltigkeit	0	0	0	0	0	0
			Frage 46	Die an teilnehmenden Personen bleiben überwiegend dabei.	aktive Teilnahme	0	0	0	0	0	0
			Frage 47	Durch das Projekt werden sozial benachteiligte Zielgruppen erreicht.	Erreichung der Zielgruppe	0	0	0	0	0	0	Gesamt	0	0	0	0	0	0
			Frage 48	Alle Personen der Zielgruppe, die Interesse haben, können teilnehmen.	Niederschwelligkeit	0	0	0	0	0	0
		Überwindung von Zugangsbarrieren	Frage 49	Unsere Angebote sind kostengünstig.	Kostengünstig	0	0	0	0	0	0
			Frage 50	UnsereAngebote sind wohnortnah.	Wohnortnah	0	0	0	0	0	0
			Frage 51	Unsere Angebote sind ohne Vertragsbindung.	keine Vertragsbindung	0	0	0	0	0	0
			Frage 52	Unsere Angebote sind bar bezahlbar.	Bar-bezahlbar	0	0	0	0	0	0
			Frage 53	Unsere Angebote entsprechen den Wünschen der Teilnehmer*innen.	Bedürfnisorientierte Angebote	0	0	0	0	0	0
			Frage 54	Die Multiplikator*innen und Peers werben in unterschiedlichen Lebensbereichen für das Projekt.	Werbung in Lebensbereichen	0	0	0	0	0	0
		Nachhaltigkeit	Frage 55	In unserer Kommune gibt es mindestens eine Person, die für BIG verantwortlich ist.	Verantwortliche Person*en vorhanden	0	0	0	0	0	0
			Frage 56	Die Koordinierungsstelle ist dauerhaft in der Kommune verankert.	Nachhaltigkeit Koordinierungsstelle	0	0	0	0	0	0
			Frage 57	Ein weiteres Jahr BIG ist finanziell gesichert.	Finanzielle Sicherung weiteres Jahr	0	0	0	0	0	0

## Sheet: BIG Spezifische Fragen
				2022	2023	2024	2025	2026	2027
BIG Spezifische Fragen	Frage 58	Das Ziel von BIG in unserer Kommune ist es, Frauen in Bewegung zu bringen.	Bewegungsförderung	0	0	0	0	0	0
	Frage 59	Unsere BIG-Angebote haben bei Bedarf eine Kinderbetreuung.	Kinderbetreuung	0	0	0	0	0	0
	Frage 60	Über unsere BIG-Aktivitäten wird in verschiedenen Sprachen informiert.	Multilinguale Informationsweitergabe	0	0	0	0	0	0
	Frage 61	Im vergangenen Jahr haben sich BIG-Frauen zur "Sportassistentin interkulturell", Übungsleiterin und / oder Rettungsschwimmerin ausbilden lassen.	Sportassistentinnen-Ausbildung	0	0	0	0	0	0

## Sheet: Gesamtauswertung
	2022	2023	2024	2025	2026	2027
Beteiligung	0	0	0	0	0	0
Verantwortliche Lokale Führung	0	0	0	0	0	0
Ressourcen	0	0	0	0	0	0
Vernetzung und Kooperation	0	0	0	0	0	0
Gesundheitsversorgung	0	0	0	0	0	0
